# Supplementary material for: Expanded functional roles of R2R3-MYB (S6) transcription factors in balancing phenylpropanoid and phenolamide pathways in Solanaceae
Source: Plant Cell Physiol. 2025 Mar 13;66(6):878–89. doi: 10.1093/pcp/pcaf028 (PMC12290281; doi:10.1093/pcp/pcaf028)
Supplement: pcaf028_Supp [file pcaf028_supp.zip]

Archive with 8 entries (8 files):
- suppl_data/pcp-2024-e-00254-File009.docx
- suppl_data/pcp-2024-e-00254-File010.docx
- suppl_data/pcp-2024-e-00254-File011.pdf
- suppl_data/pcp-2024-e-00254-File012.pdf
- suppl_data/pcp-2024-e-00254-File013.pdf
- suppl_data/pcp-2024-e-00254-File014.pdf
- suppl_data/pcp-2024-e-00254-File015.pdf
- suppl_data/pcp-2024-e-00254-File016.pdf
